# Supplementary material for: GIGANTEA gates gibberellin signaling through stabilization of the DELLA proteins in Arabidopsis
Source: Proc Natl Acad Sci U S A. 2019 Oct 9;116(43):21893–9. doi: 10.1073/pnas.1913532116 (PMC6815129; doi:10.1073/pnas.1913532116)
Supplement: Supplementary File [file pnas.1913532116.st01.xlsx]

## Sheet: Sheet1
	Genotyping
	Name	Sequence (5’- 3’)	Description/Use
	N280b	CTAACATGTTCACTATCCTAACAG	gi-2 allele detection: wt 173 bp, mut 165 bp
	N281	GTCGGAGAACCACTAGTTGTAGC
	N228	GTTATGGCACAAACTGATTGCTG	GI transgene: 495 bp (gDNA 1114 bp)
	N341	GTGTGAAAGGCACCGTATTGTTGC
	N345	ATGCGGTACCTGATCCATGGG	RGA transgene specific
	N301	TGGACTAAACGAACACCGTTC
	N300	CCATCACCACCATTCTTTTTC	rga-29 allele detection
	N301	TGGACTAAACGAACACCGTTC
	N308	CGGTAACGGCATGGATGAG	gai-td1 allele detection
	N309	AGCTTCGGCGAAGTAAGTAGC
	N427	CTAGATCCGACATTGAAGGA	gai-1 allele detection: wt 214 bp, mut 165 bp
	N428	TCAAGCTGCTCGAGTTTCTG
	N35	ATTTTGCCGATTTCGGAAC	SALK lines T-DNA primer
	N310	TAGCATCTGAATTTCATAACCAATCTCGATACAC	SAIL & Garlic lines T-DNA primer
	Binary vector construction
	Name	Sequence (5’ - 3’)	Description/Use
	N93	CACCATGAAGAGAGATCATCAC	RGA cDNA (-stop)
	N95	GTACGCCGCCGTCGAGAGTTTC
	N128	GGGGACAAGTTTGTACAAAAAAGCAGGCTCCGCGGCCGCCCCCTTCACC	Subcloning from pENTR/D-TOPO into pDONR207
	N129	GGGGACCACTTTGTACAAGAAAGCTGGGTCGGCGCGCCCACCCTTTGATCC
	N93	CACCATGAAGAGAGATCATCAC	RGA cDNA (+stop)
	N94	TCAGTACGCCGCCGTCGAGAG
	N96	CACCATGAAGAGAGATCATCATC	GAI cDNA (+stop)
	N97	CTAATTGGTGGAGAGTTTCCAAG
	N99	CACCATGAAACGAAGCCATCAAG	RGL3 cDNA (+stop)
	N100	CTACCGCCGCAACTCCGCCGCTAG
	N138	CACCATGGCTGCGAGCGATGAAG	GID1A cDNA (+stop)
	N139	TTAACATTCCGCGTTTACAAACG
	N1b	CACCATGGTGAGCAAGGGCGAG	GFP cDNA (+stop)
	N2b	TCACTTGTACAGCTCGTCCATGC
	N474	GTCCATGTTACCTCCACCGTCTTC	pENTR-RGA mutagenesis to generate pENTR-RG52
	N475	GAGGTTGCTTTGAAACTCGAACAA
	N93	CACCATGAAGAGAGATCATCAC	RGA partial sequence Nend (aa 1-185)
	N431	TCAACCAATCTGCGTACCCGTCG
	N93	CACCATGAAGAGAGATCATCAC	RGA partial sequence F1 (aa 1-390)
	N432	TCAACGGTATTCGAATTCTACG
	N433	CACCATGGGAGTCATAGGAACG	RGA partial sequence M5 (aa 186-587)
	N94	TCAGTACGCCGCCGTCGAGAG
	N434	CACCATGGGATTCGTTGCTAAC	RGA partial sequence Cter (aa 391-587)
	N94	TCAGTACGCCGCCGTCGAGAG
	RT-qPCR
	Name	Sequence (5’ - 3’)	Description/Use
	N197	TATCGGATGACGATTCTTCGTGCAG	PP2A
	N198	GCTTGGTCGACTATCGGAATGAGAG
	N201	ACTTCGACGGGTACGCAGAT	RGA
	N202	TGTCGTCACCGTCGTTCC
	N203	GCTTATGCAGGCTCTTGCG	GAI
	N204	AACCGGAAAACAGGAGGACC
	N205	GTGACGGTTAGAGACCGCGA	GID1A
	N206	TCCCTCGGGTAAAAACGCTT
